# Supplementary material for: Phylogeography of the highly invasive sugar beet nematode, Heterodera schachtii (Schmidt, 1871), based on microsatellites
Source: Evol Appl. 2018 Oct 24;12(2):324–36. doi: 10.1111/eva.12719 (PMC6346664; doi:10.1111/eva.12719)
Supplement: Supplementary file 2 [file EVA-12-324-s002.csv]

15	231	12	38	27	29	25	28	10	10	10	10	24	10	10
			KR_TB	KR_JS	KR_SC	NE	GE	TU_AK	TU_NI	IR	UK	US_CA	US_OR	AU
CODE	SITE	HS005		HS006		HS008		HS009		HS011		HS016		HS021		HS025		HS028		HS030		HS033		HS034		HS035		HS036		HS037
HS09_KR_TB_01	KR_TB	89	89	121	121	93	93	118	121	95	98	121	121	153	156	128	131	126	126	98	98	105	105	148	148	145	145	87	90	130	130
HS09_KR_TB_02	KR_TB	89	89	118	121	96	105	121	121	95	107	118	121	153	156	128	131	126	126	101	101	105	105	148	148	141	141	90	90	130	130
HS09_KR_TB_03	KR_TB	80	80	118	118	96	96	109	112	98	98	0	0	156	156	128	128	136	136	98	98	108	108	148	148	145	145	87	90	130	130
HS09_KR_TB_04	KR_TB	80	89	124	124	96	96	127	127	98	98	121	121	153	156	128	134	136	136	98	98	105	105	148	148	147	147	90	90	160	160
HS09_KR_TB_05	KR_TB	80	89	124	124	96	105	121	121	89	104	121	127	153	156	128	128	136	136	98	98	105	105	148	148	141	141	90	93	130	130
HS09_KR_TB_06	KR_TB	80	89	118	157	93	93	118	121	95	95	121	121	153	156	128	131	98	98	98	98	105	105	148	148	141	141	87	90	130	130
HS09_KR_TB_07	KR_TB	80	89	118	124	102	102	118	121	104	104	118	121	153	156	125	128	126	136	98	98	105	105	148	148	141	147	90	93	130	130
HS09_KR_TB_08	KR_TB	89	89	118	121	90	96	118	121	95	98	118	121	153	156	131	131	126	136	98	98	108	108	148	148	141	147	90	90	130	130
HS09_KR_TB_09	KR_TB	89	92	118	121	96	96	118	121	95	98	118	121	153	156	128	131	126	136	98	101	108	108	148	148	141	147	90	93	130	130
HS09_KR_TB_10	KR_TB	89	89	118	121	93	96	121	121	95	98	118	121	153	156	131	131	136	136	98	98	108	108	148	148	141	141	90	90	130	130
HS09_KR_TB_11	KR_TB	89	89	115	121	90	96	118	121	95	98	118	121	153	156	128	131	136	136	98	101	108	108	148	148	141	147	90	90	130	130
HS09_KR_TB_12	KR_TB	89	89	121	124	90	102	121	124	95	98	121	124	153	156	131	131	136	136	95	98	108	108	148	148	141	141	90	90	130	130
HS09_KR_TB_13	KR_TB	89	89	121	121	90	90	118	121	95	98	118	121	153	156	128	131	136	136	98	98	108	108	148	148	141	141	90	90	130	130
HS09_KR_TB_14	KR_TB	89	89	118	118	93	96	118	121	92	95	118	121	153	153	128	128	136	136	98	98	108	108	148	148	141	141	90	90	130	130
HS09_KR_TB_15	KR_TB	89	89	115	121	90	96	118	121	95	98	118	121	156	156	128	131	136	136	98	98	108	108	148	148	141	147	90	93	130	130
HS09_KR_TB_16	KR_TB	89	89	118	121	90	96	118	121	95	98	118	121	153	156	128	128	136	136	98	98	108	108	145	145	141	141	87	87	130	130
HS09_KR_TB_17	KR_TB	89	89	118	121	90	96	118	121	95	98	118	121	156	159	128	131	136	136	98	98	108	108	148	148	141	147	90	90	130	130
HS09_KR_TB_18	KR_TB	89	89	121	127	108	108	118	121	95	98	118	121	153	156	131	137	136	136	98	98	108	108	148	148	141	147	90	90	130	130
HS09_KR_TB_19	KR_TB	86	86	118	121	90	96	118	121	95	98	118	121	153	156	128	131	136	136	98	98	108	108	145	145	147	147	90	93	130	130
HS09_KR_TB_20	KR_TB	89	89	115	121	90	96	118	121	95	98	118	121	153	156	128	131	126	136	98	101	108	108	148	148	141	147	90	90	130	130
HS09_KR_TB_21	KR_TB	89	89	118	121	90	96	118	121	95	98	118	121	156	156	128	131	136	136	95	98	108	108	148	148	141	147	90	93	130	130
HS09_KR_TB_22	KR_TB	89	89	115	121	96	105	118	121	95	98	118	121	156	156	128	131	136	136	98	98	108	108	148	148	145	145	87	93	130	130
HS09_KR_TB_23	KR_TB	89	89	115	121	90	96	118	121	95	98	118	121	153	156	125	131	136	136	98	101	99	108	148	148	141	147	87	90	130	130
HS09_KR_TB_24	KR_TB	89	89	115	121	90	105	118	121	95	98	118	121	153	156	125	128	126	136	98	110	108	108	148	148	141	147	90	90	130	130
HS09_KR_TB_25	KR_TB	89	89	115	121	90	105	118	121	95	98	118	121	153	156	128	131	126	136	98	101	108	108	148	148	141	147	90	90	130	130
HS09_KR_TB_26	KR_TB	89	89	118	121	90	90	118	121	95	98	118	121	153	156	128	131	136	136	98	98	108	108	148	148	141	141	87	87	130	130
HS09_KR_TB_27	KR_TB	89	89	118	121	96	105	118	121	98	98	118	121	153	156	125	131	126	126	98	110	108	108	148	148	141	141	90	90	130	130
HS09_KR_TB_28	KR_TB	89	89	118	121	90	96	118	121	95	98	118	121	153	156	131	131	126	136	98	101	108	108	148	148	141	141	90	90	130	130
HS09_KR_TB_29	KR_TB	92	95	115	121	96	105	118	121	95	98	118	121	153	156	128	131	126	136	92	98	108	108	148	148	139	145	90	90	130	130
HS09_KR_TB_30	KR_TB	89	89	115	121	90	102	118	121	95	98	118	121	153	156	128	131	136	136	98	98	108	108	148	148	145	145	90	90	130	130
HS09_KR_TB_31	KR_TB	89	89	115	121	96	105	118	121	95	98	118	121	153	156	128	131	126	136	92	98	105	105	148	148	139	145	81	90	130	130
HS09_KR_TB_32	KR_TB	89	89	115	121	90	102	118	121	95	98	118	121	153	156	128	131	136	136	98	98	108	108	145	148	145	153	90	90	130	130
HS09_KR_TB_33	KR_TB	92	95	115	121	102	102	118	121	95	98	118	121	153	156	128	131	136	136	92	98	108	108	148	148	145	145	90	90	130	130
HS09_KR_TB_34	KR_TB	89	89	115	121	96	102	118	121	95	98	118	121	153	156	128	131	126	136	98	98	105	105	148	148	141	145	87	90	130	130
HS09_KR_TB_35	KR_TB	92	95	115	121	90	102	118	121	95	98	118	121	153	156	128	131	136	136	98	98	105	105	148	148	139	145	90	90	130	130
HS09_KR_TB_36	KR_TB	89	89	115	121	90	102	118	121	95	98	118	121	153	156	128	131	136	136	98	98	105	105	148	148	139	145	90	90	130	130
HS09_KR_TB_37	KR_TB	92	95	115	121	90	102	118	121	95	98	118	121	153	156	128	131	126	136	92	98	105	105	148	148	139	145	87	90	130	130
HS09_KR_TB_38	KR_TB	92	95	115	121	90	102	118	121	95	98	118	121	153	156	128	131	136	136	92	98	105	105	148	148	139	145	90	90	130	130
HS10_KR_JS_01	KR_JS	89	89	115	121	90	96	118	121	95	98	118	121	153	156	0	0	136	136	98	101	108	108	148	148	141	147	90	93	130	130
HS10_KR_JS_02	KR_JS	89	89	115	121	90	96	118	121	95	98	118	121	153	156	128	131	136	136	98	101	108	108	148	148	141	147	90	90	130	130
HS10_KR_JS_03	KR_JS	89	89	118	121	90	96	118	121	98	98	118	121	153	156	128	131	136	136	98	101	105	105	148	148	141	147	87	90	130	130
HS10_KR_JS_04	KR_JS	0	0	115	118	90	96	118	121	98	98	118	121	0	0	0	0	0	0	0	0	105	105	148	148	141	141	90	93	130	130
HS10_KR_JS_05	KR_JS	0	0	118	121	0	0	118	121	95	98	118	121	0	0	0	0	0	0	0	0	0	0	0	0	141	147	87	90	130	130
HS10_KR_JS_06	KR_JS	89	89	118	121	90	96	118	121	95	98	118	121	153	156	128	131	126	136	98	101	108	108	148	148	141	147	87	90	130	130
HS10_KR_JS_07	KR_JS	89	89	118	121	90	96	118	121	95	98	118	121	153	156	0	0	126	136	98	101	105	105	145	148	141	147	90	93	130	130
HS10_KR_JS_08	KR_JS	89	89	115	121	96	96	118	121	98	98	118	121	153	153	128	131	136	136	98	101	108	108	148	148	141	147	87	90	130	130
HS10_KR_JS_09	KR_JS	89	89	115	121	90	96	118	121	95	98	118	121	153	156	128	131	136	136	0	0	108	108	148	148	141	147	81	90	130	130
HS10_KR_JS_10	KR_JS	89	89	115	121	90	96	118	121	95	98	118	121	153	156	128	131	126	136	98	101	108	108	148	148	141	147	87	90	130	130
HS10_KR_JS_11	KR_JS	89	89	118	121	90	96	118	121	98	107	118	121	153	156	128	131	126	136	98	101	105	105	148	148	141	147	81	90	130	130
HS10_KR_JS_12	KR_JS	89	89	118	121	96	105	118	121	98	107	118	121	153	156	128	131	136	136	0	0	108	108	148	148	141	147	81	90	130	130
HS10_KR_JS_13	KR_JS	89	89	118	121	90	96	118	121	95	98	118	121	153	156	128	131	136	136	98	101	108	108	148	148	141	147	87	90	130	130
HS10_KR_JS_14	KR_JS	89	89	115	121	90	96	118	121	98	107	118	121	153	156	128	131	136	136	98	101	105	105	148	148	141	147	81	90	130	130
HS10_KR_JS_15	KR_JS	89	89	121	127	90	96	118	121	95	98	118	121	153	156	128	131	136	136	0	0	108	108	148	148	141	147	81	90	130	130
HS10_KR_JS_16	KR_JS	89	89	121	124	90	96	118	121	95	98	118	121	153	156	128	131	136	136	98	101	105	105	145	148	141	147	87	90	130	130
HS10_KR_JS_17	KR_JS	89	89	118	121	90	96	118	121	95	98	118	121	153	156	128	131	136	136	0	0	108	108	148	148	141	147	87	90	130	130
HS10_KR_JS_18	KR_JS	92	95	118	121	96	102	118	121	95	98	118	121	153	156	128	131	136	136	98	98	108	108	145	148	141	147	90	90	130	130
HS10_KR_JS_19	KR_JS	92	95	118	121	90	102	118	121	95	98	118	121	153	156	128	131	136	136	98	98	108	108	148	148	141	147	90	90	130	130
HS10_KR_JS_20	KR_JS	92	95	115	121	96	102	118	121	95	98	118	121	153	156	128	131	136	136	98	101	105	105	148	148	139	145	87	90	130	130
HS10_KR_JS_21	KR_JS	92	95	115	121	90	102	118	121	95	98	118	121	153	156	128	131	126	136	98	98	105	105	145	148	139	145	90	90	130	130
HS10_KR_JS_22	KR_JS	89	89	115	121	90	102	118	121	95	98	118	121	153	156	128	131	136	136	98	98	105	105	148	148	145	145	90	90	130	130
HS10_KR_JS_23	KR_JS	92	95	118	121	102	102	118	121	95	98	118	121	153	156	128	131	136	136	98	98	105	105	148	148	139	145	90	90	130	130
HS10_KR_JS_24	KR_JS	92	95	121	121	90	102	118	121	95	98	118	121	153	156	128	131	136	136	98	101	105	105	148	148	139	145	87	90	130	130
HS10_KR_JS_25	KR_JS	92	95	115	121	96	102	118	121	95	98	118	121	153	156	128	131	126	136	98	98	105	105	148	148	145	145	87	90	130	130
HS10_KR_JS_26	KR_JS	92	95	118	121	90	102	118	121	95	98	118	121	153	156	128	131	126	136	98	101	108	108	145	148	139	145	0	0	0	0
HS10_KR_JS_27	KR_JS	92	95	118	121	90	102	118	121	95	98	118	121	153	156	128	131	126	136	98	98	108	108	145	148	139	145	87	90	130	130
HS11_KR_SC_01	KR_SC	0	0	0	0	0	0	118	121	98	98	118	121	153	156	0	0	126	136	0	0	108	108	148	148	141	147	81	90	130	130
HS11_KR_SC_02	KR_SC	0	0	0	0	0	0	118	121	98	98	118	121	153	156	0	0	136	136	0	0	108	108	148	148	141	147	81	90	130	130
HS11_KR_SC_03	KR_SC	0	0	0	0	0	0	118	121	98	98	118	121	153	156	125	128	126	136	0	0	108	108	148	148	141	147	81	90	130	130
HS11_KR_SC_04	KR_SC	0	0	0	0	0	0	118	121	98	98	118	121	153	156	125	128	126	136	0	0	108	108	148	148	141	147	81	90	130	130
HS11_KR_SC_05	KR_SC	0	0	0	0	0	0	118	121	98	98	118	121	153	156	128	128	126	136	0	0	108	108	145	148	141	147	81	90	130	130
HS11_KR_SC_06	KR_SC	0	0	0	0	0	0	118	121	98	98	118	121	153	156	128	131	126	136	0	0	108	108	148	148	141	147	0	0	130	130
HS11_KR_SC_07	KR_SC	0	0	0	0	0	0	118	121	98	98	0	0	153	156	125	128	126	136	0	0	108	108	148	148	141	147	81	90	130	130
HS11_KR_SC_08	KR_SC	0	0	0	0	0	0	118	121	95	98	118	121	153	156	125	128	126	136	0	0	108	108	148	148	141	147	81	90	130	130
HS11_KR_SC_09	KR_SC	0	0	0	0	0	0	118	121	98	98	118	121	153	156	0	0	126	136	0	0	108	108	148	148	141	147	81	90	130	130
HS11_KR_SC_10	KR_SC	0	0	0	0	0	0	118	121	98	98	118	121	153	156	128	131	126	136	0	0	108	108	148	148	141	147	81	90	130	130
HS11_KR_SC_11	KR_SC	89	89	118	121	90	96	118	121	95	98	118	121	153	156	128	131	136	136	98	101	108	108	145	148	141	147	81	90	130	130
HS11_KR_SC_12	KR_SC	89	89	115	121	90	96	118	121	95	98	118	121	153	156	128	131	136	136	98	101	108	108	145	148	141	147	81	90	130	130
HS11_KR_SC_13	KR_SC	89	89	118	121	90	96	118	121	95	98	118	121	153	156	128	131	126	136	98	101	108	108	148	148	141	147	81	90	130	130
HS11_KR_SC_14	KR_SC	0	0	121	121	0	0	0	0	95	98	0	0	0	0	0	0	0	0	101	101	0	0	0	0	0	0	0	0	0	0
HS11_KR_SC_15	KR_SC	89	89	115	121	90	96	118	121	95	98	118	121	153	156	128	131	0	0	98	101	108	108	148	148	141	147	81	90	130	130
HS11_KR_SC_16	KR_SC	89	89	115	121	90	96	118	121	95	98	118	121	153	156	128	131	136	136	98	101	108	108	148	148	141	147	81	90	130	130
HS11_KR_SC_17	KR_SC	89	89	118	121	90	96	118	121	95	98	118	121	153	156	128	131	136	136	98	101	108	108	148	148	141	147	81	90	130	130
HS11_KR_SC_18	KR_SC	89	89	118	121	90	96	118	121	95	98	118	121	153	156	128	131	136	136	98	101	108	108	148	148	141	147	81	90	130	130
HS11_KR_SC_19	KR_SC	89	89	118	121	90	96	118	121	95	98	118	121	153	156	128	131	136	136	98	101	108	108	148	148	147	147	81	90	0	0
HS11_KR_SC_20	KR_SC	89	89	115	121	90	102	118	121	95	98	118	121	153	156	128	131	136	136	98	98	105	105	145	148	139	145	87	90	130	130
HS11_KR_SC_21	KR_SC	89	89	118	121	96	102	118	121	95	98	118	121	153	156	128	131	136	136	98	98	105	105	148	148	139	145	87	90	130	130
HS11_KR_SC_22	KR_SC	89	89	121	121	90	102	118	121	95	98	118	121	153	156	128	131	136	136	98	98	105	105	148	148	139	145	87	90	130	130
HS11_KR_SC_23	KR_SC	89	89	115	121	90	102	118	121	95	98	118	121	153	156	128	131	136	136	98	98	105	105	145	148	139	145	81	90	130	130
HS11_KR_SC_24	KR_SC	92	95	121	121	90	102	118	121	95	98	121	121	153	156	0	0	136	136	92	98	105	105	145	148	145	145	87	90	130	130
HS11_KR_SC_25	KR_SC	92	95	115	121	90	102	118	121	95	98	118	121	153	156	128	131	136	136	98	98	105	105	148	148	139	145	87	90	130	130
HS11_KR_SC_26	KR_SC	89	89	121	121	96	102	118	121	95	98	118	121	153	156	128	131	126	136	98	98	105	105	148	148	139	145	87	90	130	130
HS11_KR_SC_27	KR_SC	89	89	115	121	90	102	118	121	95	98	118	121	153	156	128	131	136	136	98	98	105	105	148	148	139	145	81	90	130	130
HS11_KR_SC_28	KR_SC	92	95	115	121	96	102	118	121	95	98	118	121	153	156	128	131	136	136	98	98	105	105	148	148	139	145	87	90	130	130
HS11_KR_SC_29	KR_SC	89	89	115	121	90	102	118	121	95	98	118	121	153	156	128	131	136	136	98	98	105	105	145	148	139	145	81	90	130	130
HS3_NE_01	NE	89	89	115	118	99	108	112	118	92	95	112	118	147	153	128	128	136	136	86	98	105	105	148	148	147	147	90	90	138	138
HS3_NE_02	NE	95	95	115	118	96	99	112	118	92	95	112	118	147	153	128	131	136	136	86	95	0	0	148	148	147	149	90	90	138	138
HS3_NE_03	NE	89	89	115	118	99	108	112	118	95	95	112	118	147	153	128	131	136	136	86	98	0	0	148	148	0	0	90	90	138	138
HS3_NE_04	NE	89	89	115	118	99	108	112	118	95	95	112	118	147	153	0	0	136	136	86	98	0	0	148	148	0	0	90	90	142	142
HS3_NE_05	NE	95	95	115	118	99	108	112	118	92	95	112	118	147	153	0	0	136	136	86	98	0	0	148	148	147	149	90	90	138	138
HS3_NE_06	NE	95	95	115	118	99	105	112	118	92	95	112	118	147	153	128	131	136	136	86	98	105	105	148	148	147	149	90	90	138	138
HS3_NE_07	NE	95	95	115	118	99	105	112	118	92	95	112	118	147	153	128	131	136	136	86	95	0	0	148	148	147	149	90	90	136	142
HS3_NE_08	NE	89	89	115	118	99	108	112	118	92	95	112	118	147	153	128	131	136	136	86	98	105	105	148	148	147	147	90	90	142	142
HS3_NE_09	NE	89	89	115	118	99	108	112	118	92	95	112	118	147	153	128	131	136	136	86	86	0	0	148	148	147	147	90	90	138	138
HS3_NE_11	NE	89	89	115	118	105	108	112	118	95	95	112	118	147	153	128	131	136	136	86	98	105	105	148	148	147	147	90	90	0	0
HS3_NE_12	NE	89	89	115	118	99	105	112	118	86	95	112	118	147	153	128	131	136	136	86	98	0	0	148	148	147	147	90	90	136	142
HS3_NE_14	NE	89	89	115	118	99	108	112	118	92	95	112	118	147	153	128	131	136	136	86	98	0	0	148	148	147	147	90	90	138	138
HS3_NE_15	NE	89	89	115	118	99	108	112	118	92	95	112	118	147	153	131	131	136	136	86	95	0	0	148	148	147	149	90	90	138	138
HS3_NE_16	NE	95	95	115	118	99	108	112	118	92	95	112	118	147	153	128	131	138	138	86	95	0	0	148	169	147	147	90	90	138	138
HS3_NE_17	NE	95	95	115	118	99	108	112	118	92	95	112	118	147	153	128	131	138	138	86	95	105	105	148	148	147	149	90	90	138	138
HS3_NE_18	NE	86	95	115	118	99	108	112	118	92	95	112	118	147	153	128	131	138	138	86	95	0	0	148	148	147	147	90	90	138	142
HS3_NE_19	NE	95	95	115	118	99	108	112	118	92	95	112	118	147	153	128	131	138	138	86	95	105	105	148	169	147	147	90	90	138	138
HS3_NE_20	NE	86	95	115	118	99	108	112	118	92	95	112	118	147	153	128	131	138	138	86	95	105	105	148	148	147	147	90	90	138	138
HS3_NE_21	NE	86	95	115	118	99	105	112	118	92	95	112	118	147	153	131	131	138	138	86	95	0	0	148	169	147	147	90	90	142	142
HS3_NE_22	NE	86	95	115	118	99	105	112	118	92	95	112	118	147	153	131	131	138	140	86	95	0	0	148	148	147	147	90	90	142	142
HS3_NE_23	NE	89	89	115	118	99	105	112	118	92	95	112	118	147	153	131	131	138	138	86	86	0	0	148	148	147	147	90	90	138	138
HS3_NE_24	NE	89	89	115	118	99	108	112	118	92	95	112	118	147	153	128	131	138	140	86	95	0	0	148	148	147	149	90	90	142	142
HS3_NE_28	NE	89	89	115	118	99	105	112	118	92	95	112	118	147	153	128	131	138	138	86	98	105	105	148	148	147	147	90	90	142	142
HS3_NE_29	NE	89	89	115	118	105	108	112	118	92	95	112	118	147	153	128	131	138	140	86	98	0	0	148	148	147	147	90	90	142	142
HS3_NE_30	NE	89	89	115	118	105	108	112	118	92	95	112	118	147	153	131	131	138	138	86	98	105	105	148	148	147	147	90	90	142	142
HS4_GE_01	GE	89	89	115	121	96	108	112	118	95	95	112	118	147	153	128	128	124	124	86	86	105	105	148	148	147	147	90	93	136	136
HS4_GE_02	GE	0	0	115	118	96	99	118	118	95	104	112	118	147	153	0	0	124	124	83	86	105	165	148	148	147	147	90	90	126	136
HS4_GE_03	GE	89	89	115	118	96	99	112	118	95	104	112	118	147	153	128	131	124	136	83	86	165	177	148	148	147	147	90	93	126	144
HS4_GE_04	GE	89	89	115	121	102	105	112	118	92	95	112	118	147	153	128	131	124	136	86	95	165	177	148	148	147	147	90	93	134	136
HS4_GE_05	GE	89	89	115	118	102	105	112	118	89	95	112	118	147	153	128	131	124	136	83	86	105	105	148	148	147	147	90	93	144	148
HS4_GE_06	GE	89	89	115	118	102	102	118	118	95	104	112	118	147	153	131	131	124	124	83	95	165	165	148	148	147	147	87	93	126	126
HS4_GE_07	GE	89	89	115	118	102	105	112	118	89	95	112	118	147	153	128	131	124	124	86	86	0	0	148	148	147	147	90	93	136	136
HS4_GE_08	GE	89	89	115	121	99	105	112	118	95	104	112	118	147	153	128	134	124	136	83	86	105	105	148	148	147	147	90	93	126	126
HS4_GE_09	GE	0	0	115	121	99	102	112	118	89	95	112	118	147	153	128	131	124	124	83	86	105	105	148	148	147	147	90	93	136	136
HS4_GE_10	GE	0	0	115	121	96	105	112	118	95	104	112	118	147	153	128	131	124	124	83	86	105	105	148	148	147	147	90	93	126	126
HS4_GE_11	GE	92	92	115	118	105	108	112	118	95	107	112	118	147	153	131	131	124	140	83	86	105	105	145	157	147	147	87	93	126	126
HS4_GE_12	GE	89	89	118	118	96	105	112	118	95	104	112	118	147	147	131	131	130	130	83	86	105	105	148	148	147	147	90	93	136	136
HS4_GE_13	GE	86	104	118	121	105	108	112	118	95	104	112	118	153	156	131	131	124	124	83	95	177	177	148	148	147	147	90	93	144	144
HS4_GE_14	GE	83	89	115	118	105	108	112	118	95	107	112	118	147	153	131	131	130	130	83	86	105	105	157	157	147	147	87	90	130	136
HS4_GE_15	GE	89	89	118	118	96	105	112	118	95	107	112	118	147	153	131	131	124	130	83	95	0	0	148	148	147	147	87	90	126	136
HS4_GE_16	GE	89	89	115	118	93	108	112	118	95	107	112	118	147	153	128	131	124	140	83	86	105	105	148	148	147	147	87	90	126	136
HS4_GE_17	GE	0	0	115	115	96	105	112	118	95	104	112	118	147	153	128	128	130	130	83	86	105	105	148	148	147	147	87	99	126	126
HS4_GE_18	GE	89	89	115	118	105	108	112	118	92	95	112	118	147	153	131	131	140	140	86	95	105	105	148	148	147	147	87	90	126	126
HS4_GE_20	GE	86	92	118	118	105	108	112	118	95	107	112	118	147	153	131	131	124	152	83	86	99	177	148	148	147	147	90	93	148	148
HS4_GE_21	GE	0	0	115	118	93	105	112	118	95	107	112	118	147	153	128	131	124	130	83	86	0	0	148	148	147	147	87	87	126	144
HS4_GE_22	GE	89	89	115	118	96	108	112	118	95	107	112	118	147	147	128	131	124	152	86	95	165	177	148	148	145	145	90	93	126	126
HS4_GE_23	GE	86	92	115	118	105	108	112	118	95	107	112	118	147	153	131	131	124	130	83	95	105	105	148	148	147	147	0	0	0	0
HS4_GE_25	GE	92	92	115	118	96	99	112	118	92	95	112	118	147	153	131	131	124	136	83	95	105	105	148	148	147	147	0	0	0	0
HS4_GE_26	GE	0	0	115	118	99	108	112	118	95	107	112	118	147	153	131	131	124	138	83	86	105	105	148	148	147	147	87	90	126	126
HS4_GE_27	GE	0	0	115	118	96	108	112	118	95	104	112	118	147	153	128	131	124	124	83	86	105	105	148	148	147	147	87	90	136	140
HS4_GE_28	GE	92	92	115	118	96	96	112	118	95	107	112	118	147	147	0	0	124	136	86	95	105	105	148	148	145	145	90	90	136	136
HS4_GE_29	GE	92	92	118	121	96	105	112	118	95	104	112	118	147	153	131	134	124	124	83	95	105	105	148	148	147	147	87	90	142	142
HS4_GE_30	GE	89	89	115	118	96	105	112	118	95	107	112	118	147	153	131	131	124	124	86	86	165	165	157	157	145	145	87	99	136	144
HS12_TU_AK_01	TU_AK	0	0	115	118	96	99	112	118	86	95	112	118	0	0	0	0	0	0	0	0	105	105	130	163	0	0	90	90	0	0
HS12_TU_AK_02	TU_AK	0	0	115	118	96	99	112	118	86	86	112	118	0	0	0	0	124	140	0	0	105	105	130	163	0	0	90	90	126	126
HS12_TU_AK_03	TU_AK	0	0	115	118	96	108	112	118	86	95	112	118	153	153	0	0	0	0	0	0	105	105	130	130	0	0	90	90	0	0
HS12_TU_AK_04	TU_AK	0	0	118	118	99	108	112	118	86	95	112	118	0	0	0	0	0	0	0	0	105	105	130	130	147	147	90	90	0	0
HS12_TU_AK_05	TU_AK	0	0	115	118	96	108	112	118	0	0	115	118	0	0	0	0	124	124	0	0	0	0	130	130	0	0	90	90	0	0
HS12_TU_AK_06	TU_AK	0	0	118	118	96	99	112	118	0	0	112	118	147	153	0	0	0	0	86	86	0	0	130	163	0	0	90	90	0	0
HS12_TU_AK_07	TU_AK	0	0	115	118	96	96	112	118	92	95	112	118	147	147	0	0	124	140	86	86	105	105	145	145	145	145	90	90	138	140
HS12_TU_AK_08	TU_AK	0	0	118	118	96	99	112	118	86	86	112	118	0	0	0	0	124	140	0	0	105	105	130	130	0	0	87	90	130	130
HS12_TU_AK_09	TU_AK	0	0	118	121	96	96	112	118	86	86	112	118	0	0	0	0	124	140	95	95	105	105	148	163	147	147	90	90	124	144
HS12_TU_AK_10	TU_AK	0	0	115	118	96	96	112	118	86	92	112	118	0	0	0	0	124	130	0	0	0	0	0	0	147	147	90	90	0	0
HS13_TU_NI_01	TU_NI	89	89	115	118	99	108	112	118	86	86	112	118	0	0	0	0	0	0	0	0	105	105	0	0	0	0	90	90	0	0
HS13_TU_NI_02	TU_NI	89	89	118	118	96	99	112	118	86	86	112	118	0	0	0	0	124	128	0	0	105	105	160	160	0	0	87	90	0	0
HS13_TU_NI_03	TU_NI	89	89	118	121	96	99	112	118	86	95	112	118	0	0	0	0	0	0	0	0	105	105	0	0	0	0	90	117	0	0
HS13_TU_NI_04	TU_NI	89	89	115	118	99	108	112	118	86	95	112	118	0	0	131	131	124	128	0	0	105	105	0	0	0	0	90	90	0	0
HS13_TU_NI_05	TU_NI	89	89	115	118	96	99	112	118	86	95	112	118	147	147	0	0	124	138	0	0	105	105	0	0	0	0	90	90	0	0
HS13_TU_NI_06	TU_NI	95	95	115	118	96	108	112	118	0	0	112	118	0	0	0	0	0	0	0	0	105	105	0	0	0	0	87	90	126	144
HS13_TU_NI_07	TU_NI	0	0	115	118	96	96	112	118	0	0	112	118	0	0	0	0	124	124	0	0	105	105	148	160	147	147	87	90	0	0
HS13_TU_NI_08	TU_NI	89	95	115	118	96	96	112	118	0	0	112	118	0	0	0	0	0	0	0	0	105	105	0	0	0	0	90	120	0	0
HS13_TU_NI_09	TU_NI	89	95	115	118	96	99	112	118	86	95	112	118	0	0	128	131	0	0	0	0	105	105	0	0	147	147	90	90	138	138
HS13_TU_NI_10	TU_NI	89	89	115	118	96	96	112	118	0	0	112	118	0	0	0	0	0	0	0	0	105	105	148	148	0	0	87	90	138	138
HS15_IR_01	IR	95	95	115	118	0	0	0	0	86	95	112	118	0	0	0	0	124	124	86	86	105	105	148	148	145	145	0	0	0	0
HS15_IR_02	IR	104	107	115	118	0	0	0	0	95	107	112	118	147	153	128	131	130	130	86	95	0	0	148	148	147	147	90	99	136	136
HS15_IR_03	IR	95	110	118	118	0	0	0	0	86	107	112	118	147	153	131	131	130	130	95	95	0	0	148	148	147	147	90	99	146	146
HS15_IR_04	IR	107	107	118	118	0	0	118	118	95	107	112	118	147	153	131	131	128	128	86	95	105	105	148	148	147	147	90	99	136	136
HS15_IR_05	IR	107	107	118	118	0	0	0	0	86	95	112	118	147	153	0	0	130	130	86	95	105	105	148	148	147	147	90	93	0	0
HS15_IR_06	IR	89	89	118	118	108	108	0	0	95	107	112	118	147	153	131	131	130	130	86	95	99	99	148	148	147	147	90	93	136	146
HS15_IR_07	IR	89	89	118	118	108	108	0	0	95	107	112	118	147	153	0	0	130	130	86	95	99	99	148	148	147	147	90	93	136	136
HS15_IR_08	IR	89	89	115	118	99	111	0	0	86	95	112	118	147	153	128	131	130	130	86	95	108	108	148	148	147	147	90	93	136	136
HS15_IR_09	IR	89	95	115	118	0	0	0	0	86	95	112	112	0	0	0	0	124	124	86	95	0	0	0	0	0	0	90	90	0	0
HS15_IR_10	IR	89	89	118	118	96	105	0	0	95	107	112	118	153	153	131	131	128	128	86	95	108	108	148	148	147	147	90	93	136	136
HS08_UK_01	UK	95	107	115	118	99	105	112	118	92	107	112	118	147	153	131	131	124	124	86	95	0	0	0	0	147	147	99	99	0	0
HS08_UK_02	UK	86	95	115	118	99	105	112	118	86	95	112	118	147	153	131	131	124	124	86	98	105	105	148	148	147	147	87	99	0	0
HS08_UK_03	UK	86	107	115	118	99	105	112	118	92	95	112	118	147	153	131	131	124	124	86	98	0	0	148	148	147	147	87	99	0	0
HS08_UK_04	UK	89	89	115	118	96	105	112	118	86	95	112	118	147	153	128	131	124	140	86	95	105	105	148	148	145	145	90	99	0	0
HS08_UK_05	UK	89	89	115	118	99	105	112	118	86	95	112	118	147	153	131	131	124	124	86	95	0	0	148	148	145	145	90	93	126	130
HS08_UK_06	UK	0	0	115	118	105	105	112	118	86	95	112	118	147	153	131	131	124	124	86	95	0	0	0	0	147	147	87	99	136	136
HS08_UK_07	UK	92	92	115	118	105	108	112	118	86	92	112	118	147	153	131	131	124	124	86	95	105	105	0	0	147	147	99	99	130	130
HS08_UK_08	UK	0	0	115	118	96	105	112	118	86	95	112	118	147	153	131	131	124	124	86	98	0	0	0	0	147	147	87	99	136	144
HS08_UK_09	UK	0	0	115	118	96	105	112	118	86	92	112	118	147	153	131	131	140	140	86	86	0	0	148	148	147	147	99	99	130	130
HS08_UK_10	UK	89	89	115	118	96	99	112	118	86	95	112	118	147	153	128	131	124	130	86	95	0	0	148	148	147	147	90	99	130	130
HS6_US_CA_01	US_CA	89	89	118	121	96	105	112	118	0	0	112	118	147	153	131	134	124	128	86	95	105	105	148	148	147	147	90	99	126	126
HS6_US_CA_02	US_CA	0	0	0	0	96	102	112	118	95	104	112	118	147	153	131	146	124	124	86	86	105	105	148	148	145	145	87	87	146	152
HS6_US_CA_03	US_CA	0	0	118	121	105	108	112	118	95	107	112	118	147	153	125	131	130	130	86	98	105	105	148	148	147	147	87	87	146	152
HS6_US_CA_04	US_CA	0	0	118	118	96	105	112	118	92	107	112	118	147	153	131	131	138	138	86	98	0	0	148	148	147	147	90	90	130	130
HS6_US_CA_05	US_CA	0	0	118	118	96	105	112	118	92	95	112	118	147	153	131	131	138	138	86	98	105	105	148	148	145	145	87	90	136	144
HS6_US_CA_06	US_CA	89	95	118	118	96	105	112	118	95	107	112	118	147	153	131	131	124	140	86	98	0	0	148	148	145	145	87	99	126	130
HS6_US_CA_07	US_CA	0	0	118	118	96	105	112	118	95	107	112	118	147	153	131	131	140	140	86	98	105	105	148	148	147	147	90	93	130	130
HS6_US_CA_08	US_CA	0	0	118	118	106	108	112	118	95	107	112	118	147	153	131	131	124	124	86	95	105	105	148	148	147	147	90	90	144	146
HS6_US_CA_10	US_CA	0	0	118	118	96	105	112	118	95	107	112	118	147	153	131	131	124	128	86	98	0	0	145	145	147	147	87	99	126	126
HS6_US_CA_11	US_CA	0	0	115	118	105	108	112	118	95	107	112	118	147	153	131	131	122	122	86	98	105	105	148	148	147	147	90	93	130	130
HS6_US_CA_12	US_CA	0	0	118	121	105	108	112	118	95	107	118	118	147	153	131	131	128	138	86	98	105	105	148	148	147	147	90	93	126	126
HS6_US_CA_13	US_CA	0	0	118	118	99	108	112	118	92	95	112	118	147	153	131	131	122	122	86	86	105	105	148	148	147	147	90	90	126	144
HS6_US_CA_14	US_CA	0	0	115	118	102	105	112	118	92	95	112	118	147	153	131	134	128	138	86	95	105	105	148	151	147	147	90	93	144	144
HS6_US_CA_15	US_CA	0	0	118	121	105	105	112	118	95	107	112	118	147	153	131	134	122	122	86	86	0	0	148	148	147	147	90	93	126	126
HS6_US_CA_16	US_CA	0	0	118	118	105	108	112	118	92	95	112	118	147	153	131	131	138	138	86	86	0	0	148	148	147	147	90	90	130	144
HS6_US_CA_17	US_CA	0	0	115	118	102	105	112	118	95	107	112	118	147	153	131	131	124	128	86	95	105	105	148	148	145	147	90	93	130	130
HS6_US_CA_18	US_CA	89	89	115	118	96	105	112	118	89	107	112	118	147	153	131	131	122	146	86	86	0	0	148	148	147	147	90	93	130	130
HS6_US_CA_20	US_CA	0	0	118	118	105	105	112	118	95	107	112	118	147	153	131	131	130	130	86	95	105	105	148	148	145	147	90	99	144	144
HS6_US_CA_21	US_CA	0	0	118	118	105	108	112	118	95	107	112	118	147	153	149	149	124	138	86	98	105	105	148	148	147	147	90	93	126	144
HS6_US_CA_23	US_CA	0	0	118	118	99	108	112	118	95	107	112	118	153	153	149	149	122	128	86	98	105	105	148	169	147	147	90	93	130	130
HS6_US_CA_24	US_CA	0	0	115	118	102	105	112	118	95	107	112	118	147	153	149	149	122	122	86	98	105	105	0	0	147	147	90	99	144	144
HS6_US_CA_26	US_CA	0	0	118	118	99	105	112	118	92	95	112	118	147	153	149	149	128	128	86	86	0	0	148	151	147	147	90	93	144	144
HS6_US_CA_27	US_CA	0	0	118	118	105	108	112	118	95	107	112	118	147	153	131	149	122	122	86	86	105	105	148	148	145	147	90	99	148	148
HS6_US_CA_28	US_CA	0	0	118	118	96	108	112	118	95	104	112	118	147	153	149	149	124	138	86	95	0	0	148	148	147	147	90	99	126	148
HS07_US_OR_01	US_OR	89	89	115	118	96	117	112	118	95	107	112	118	0	0	131	131	124	124	86	95	0	0	148	148	145	145	90	99	126	126
HS07_US_OR_02	US_OR	89	89	118	118	96	99	112	118	95	107	112	118	147	153	131	131	124	124	86	86	0	0	148	148	147	147	90	90	126	126
HS07_US_OR_03	US_OR	0	0	118	118	93	96	112	118	95	107	112	118	147	153	131	131	124	124	86	95	0	0	148	148	147	147	90	93	126	126
HS07_US_OR_04	US_OR	89	89	118	118	96	105	112	118	86	95	112	118	147	153	131	131	130	130	86	98	0	0	148	148	147	147	90	99	0	0
HS07_US_OR_05	US_OR	89	89	118	121	93	99	112	118	95	107	112	118	147	153	131	131	124	124	86	98	0	0	148	148	145	145	87	90	0	0
HS07_US_OR_06	US_OR	89	89	118	121	108	108	112	118	86	107	112	118	147	153	131	131	124	124	86	95	0	0	148	148	147	147	90	99	126	126
HS07_US_OR_07	US_OR	89	89	118	121	96	117	112	118	86	95	112	118	147	153	131	134	124	124	86	86	0	0	148	148	145	145	90	90	126	126
HS07_US_OR_08	US_OR	89	89	118	118	96	99	112	118	86	95	112	118	147	153	131	131	0	0	86	95	0	0	148	148	147	147	87	90	126	126
HS07_US_OR_09	US_OR	86	89	118	121	96	96	112	118	86	107	112	118	147	153	131	134	124	124	86	95	0	0	148	148	147	147	90	90	126	126
HS07_US_OR_10	US_OR	86	89	115	118	102	108	112	118	86	95	112	118	147	153	131	131	136	136	86	98	0	0	148	148	145	145	87	90	0	0
HS14_AU_01	AU	89	89	115	118	93	99	112	118	86	107	112	118	147	153	131	131	140	140	95	95	105	105	0	0	147	147	87	87	130	130
HS14_AU_02	AU	89	89	115	118	96	108	115	118	95	107	118	118	150	153	128	128	0	0	86	95	0	0	148	148	147	147	90	90	130	136
HS14_AU_03	AU	89	89	118	118	96	105	112	118	95	107	112	118	147	153	131	131	140	140	86	95	105	105	0	0	147	147	87	90	130	130
HS14_AU_04	AU	89	89	115	118	96	99	112	118	95	107	112	118	147	153	0	0	140	140	95	95	0	0	148	148	147	147	90	90	130	136
HS14_AU_05	AU	89	89	115	118	96	99	112	118	95	107	112	118	147	153	131	131	130	140	86	95	105	105	0	0	147	147	90	93	128	128
HS14_AU_06	AU	89	89	115	118	93	102	112	118	95	107	112	118	147	153	128	131	140	140	86	95	0	0	0	0	147	147	90	93	130	130
HS14_AU_07	AU	89	89	115	118	96	102	109	108	95	107	118	118	147	153	131	131	130	130	86	95	0	0	148	148	147	147	87	90	130	130
HS14_AU_08	AU	89	89	115	118	96	99	112	118	95	107	112	118	147	153	128	131	130	140	0	0	0	0	0	0	147	147	87	93	130	130
HS14_AU_09	AU	89	89	115	118	96	105	112	118	86	95	112	118	147	153	0	0	124	140	86	95	105	105	0	0	147	147	87	93	130	136
HS14_AU_10	AU	89	89	115	118	96	99	112	118	86	95	112	118	147	153	128	131	124	140	86	95	0	0	148	148	147	147	87	90	130	136
